# Supplementary material for: Catalogue of the types of the Scarabaeidae in the National Museum of Natural History of Luxembourg (Coleoptera)
Source: Zookeys. 2019 Jan 8;(814):95–114. doi: 10.3897/zookeys.814.32059 (PMC6333730; doi:10.3897/zookeys.814.32059)
Supplement: XML Treatment for Entypophana biapicata [file zookeys.814.32059-treatment1.xml]

<!DOCTYPE tp:taxon-treatment
  PUBLIC "-//TaxonX//DTD Taxonomic Treatment Publishing DTD v0 20100105//EN" "tax-treatment-NSO.dtd">
<tp:taxon-treatment xmlns:tp="http://www.plazi.org/taxpub"><tp:treatment-meta><kwd-group><label>Taxon classification</label><kwd><named-content xmlns:xlink="http://www.w3.org/1999/xlink" content-type="kingdom">Animalia</named-content></kwd><kwd><named-content xmlns:xlink="http://www.w3.org/1999/xlink" content-type="order">Coleoptera</named-content></kwd><kwd><named-content xmlns:xlink="http://www.w3.org/1999/xlink" content-type="family">Scarabaeidae</named-content></kwd></kwd-group><mixed-citation publication-type="journal"><person-group><name><surname>Vitali</surname><given-names>Francesco</given-names></name></person-group><article-title>Catalogue of the types of the <tp:taxon-name><tp:taxon-name-part taxon-name-part-type="family">Scarabaeidae</tp:taxon-name-part></tp:taxon-name> in the National Museum of Natural History of Luxembourg (<tp:taxon-name><tp:taxon-name-part taxon-name-part-type="order">Coleoptera</tp:taxon-name-part></tp:taxon-name>)</article-title><source>Zookeys</source><day>8</day><month>1</month><year>2019</year><volume>2019</volume><issue>814</issue><fpage>95</fpage><lpage>114</lpage><pub-id pub-id-type="doi">10.3897/zookeys.814.32059</pub-id></mixed-citation></tp:treatment-meta><tp:nomenclature><tp:taxon-name>
                <tp:taxon-name-part taxon-name-part-type="genus" reg="Entypophana">Entypophana</tp:taxon-name-part>
                <tp:taxon-name-part taxon-name-part-type="species" reg="biapicata">biapicata</tp:taxon-name-part>
              </tp:taxon-name><tp:taxon-authority>Moser, 1913</tp:taxon-authority><xref ref-type="fig" rid="F1">Figure 1</xref><tp:nomenclature-citation-list><tp:nomenclature-citation><tp:taxon-name>
                    <tp:taxon-name-part taxon-name-part-type="genus" reg="Entypophana">Entypophana</tp:taxon-name-part>
                    <tp:taxon-name-part taxon-name-part-type="species" reg="biapicata">biapicata</tp:taxon-name-part>
                  </tp:taxon-name><comment>Moser, 1913a: 295 (type locality: “Neu-Bethel, Usambara”).</comment></tp:nomenclature-citation></tp:nomenclature-citation-list></tp:nomenclature><tp:treatment-sec sec-type="Syntype" id="SECID0EKJAC"><title>Syntype.</title><p>Usambara / Neu Bethel / VII.1903 // <italic><tp:taxon-name><tp:taxon-name-part taxon-name-part-type="genus" reg="Entypophana">Entypophana</tp:taxon-name-part></tp:taxon-name></italic> / <italic><tp:taxon-name><tp:taxon-name-part taxon-name-part-type="genus" reg="Entypophana"/><tp:taxon-name-part taxon-name-part-type="species" reg="biapicata">biapicata</tp:taxon-name-part></tp:taxon-name></italic> Mos. / cotype ♀ [handwritten by Moser] // Donateur 1188d / J. Moser, / Berlin II.1917 // 3197, 1♀.</p></tp:treatment-sec><tp:treatment-sec sec-type="remarks" id="SECID0EBKAC"><title>Remarks.</title><p>This species was described from an unknown number of specimens of both sexes measuring between 18 and 19 mm collected by Henri Dupré at Neu-Bethel, Usambara, in October 1903. The type locality is today named Mnazi and it is located in the Tanga region (Tanzania) between the Mkomazi National Park and the West Usambaras Lushoto Mountain Reserve. Dupré was a missionary in the Berlin-based protestant Bethel Mission, also known as Berlin III, Evangelische Missionsgesellschaft für Deutsch-Ostafrika (<xref ref-type="bibr" rid="B8">Dupré 1906</xref>). Most of his material is therefore conserved in Berlin.</p><p>The specimen preserved in the <abbrev xmlns:xlink="http://www.w3.org/1999/xlink" content-type="institution" xlink:title="National Museum of Natural History of Luxembourg" id="ABBRID0ENKAC" xlink:type="simple">MNHNL</abbrev> does not correspond to the original description in the collecting date (July rather than October) but it was collected prior to the quoted type and belonged to the descriptor. Moreover, it carries Moser’s handwritten label of cotype, suggesting that the author donated this specimen to Ferrant and considered it as a cotype.</p><fig id="F1" position="float" orientation="portrait"><label>Figure 1.</label><caption><p><italic><tp:taxon-name><tp:taxon-name-part taxon-name-part-type="genus" reg="Entypophana">Entypophana</tp:taxon-name-part><tp:taxon-name-part taxon-name-part-type="species" reg="biapicata">biapicata</tp:taxon-name-part></tp:taxon-name></italic> Moser, 1913, syntype. <bold>a</bold> dorsal view <bold>b</bold> lateral view <bold>c</bold> labels.</p></caption><graphic xmlns:xlink="http://www.w3.org/1999/xlink" xlink:href="zookeys-814-095-g001.jpg" position="float" orientation="portrait" xlink:type="simple" id="oo_255622.jpg"/></fig></tp:treatment-sec><ref-list><ref id="B8"><mixed-citation xmlns:xlink="http://www.w3.org/1999/xlink" xlink:type="simple"><person-group><name name-style="western"><surname>Dupré</surname><given-names>H</given-names></name></person-group> (<year>1906</year>) <source>Land und Volk in Usambara, selbstgeschautes und selbsterlebtes.</source><publisher-name>Unpublished manuscript</publisher-name>, <publisher-loc>Bethel Mission archives, Bethel/Bielefeld</publisher-loc>, <size units="page">130 pp</size>.</mixed-citation></ref></ref-list></tp:taxon-treatment>
