# Supplementary material for: Catalogue of the types of the Scarabaeidae in the National Museum of Natural History of Luxembourg (Coleoptera)
Source: Zookeys. 2019 Jan 8;(814):95–114. doi: 10.3897/zookeys.814.32059 (PMC6333730; doi:10.3897/zookeys.814.32059)
Supplement: XML Treatment for Metabolus thibetanus [file zookeys.814.32059-treatment2.xml]

<!DOCTYPE tp:taxon-treatment
  PUBLIC "-//TaxonX//DTD Taxonomic Treatment Publishing DTD v0 20100105//EN" "tax-treatment-NSO.dtd">
<tp:taxon-treatment xmlns:tp="http://www.plazi.org/taxpub"><tp:treatment-meta><kwd-group><label>Taxon classification</label><kwd><named-content xmlns:xlink="http://www.w3.org/1999/xlink" content-type="kingdom">Animalia</named-content></kwd><kwd><named-content xmlns:xlink="http://www.w3.org/1999/xlink" content-type="order">Coleoptera</named-content></kwd><kwd><named-content xmlns:xlink="http://www.w3.org/1999/xlink" content-type="family">Scarabaeidae</named-content></kwd></kwd-group><mixed-citation publication-type="journal"><person-group><name><surname>Vitali</surname><given-names>Francesco</given-names></name></person-group><article-title>Catalogue of the types of the <tp:taxon-name><tp:taxon-name-part taxon-name-part-type="family">Scarabaeidae</tp:taxon-name-part></tp:taxon-name> in the National Museum of Natural History of Luxembourg (<tp:taxon-name><tp:taxon-name-part taxon-name-part-type="order">Coleoptera</tp:taxon-name-part></tp:taxon-name>)</article-title><source>Zookeys</source><day>8</day><month>1</month><year>2019</year><volume>2019</volume><issue>814</issue><fpage>95</fpage><lpage>114</lpage><pub-id pub-id-type="doi">10.3897/zookeys.814.32059</pub-id></mixed-citation></tp:treatment-meta><tp:nomenclature><tp:taxon-name>
                <tp:taxon-name-part taxon-name-part-type="genus" reg="Metabolus">Metabolus</tp:taxon-name-part>
                <tp:taxon-name-part taxon-name-part-type="species" reg="thibetanus">thibetanus</tp:taxon-name-part>
              </tp:taxon-name><tp:taxon-authority>Moser, 1914</tp:taxon-authority><xref ref-type="fig" rid="F2">Figure 2</xref><tp:nomenclature-citation-list><tp:nomenclature-citation><tp:taxon-name>
                    <tp:taxon-name-part taxon-name-part-type="genus" reg="Metabolus">Metabolus</tp:taxon-name-part>
                    <tp:taxon-name-part taxon-name-part-type="species" reg="thibetanus">thibetanus</tp:taxon-name-part>
                  </tp:taxon-name><comment>Moser, 1914: 71 (type locality: “Poo, Thibet”).</comment></tp:nomenclature-citation></tp:nomenclature-citation-list></tp:nomenclature><tp:treatment-sec sec-type="Syntype" id="SECID0EFNAC"><title>Syntype.</title><p>Thibet / Poo // <italic><tp:taxon-name><tp:taxon-name-part taxon-name-part-type="genus" reg="Metabolus">Metabolus</tp:taxon-name-part></tp:taxon-name></italic> / <italic><tp:taxon-name><tp:taxon-name-part taxon-name-part-type="genus" reg="Metabolus"/><tp:taxon-name-part taxon-name-part-type="species" reg="thibetanus">thibetanus</tp:taxon-name-part></tp:taxon-name></italic> Mos. / Cotype [handwritten by Moser] // Donateur 944a / J. Moser, / Berlin III.1917 // 2531, 1♂.</p></tp:treatment-sec><tp:treatment-sec sec-type="remarks" id="SECID0E3NAC"><title>Remarks.</title><p>This species was described from an unknown number of specimens measuring between 10 and 11 mm in body length. The type locality, Poo, also known as Pu, Pooh or Spuwa, is located at 2,662 m altitude in India, Himachal Pradesh, Kinnaur District. The German tibetologist August Hermann Francke (1870–1930) visited this village in July 1910 (<xref ref-type="bibr" rid="B12">Francke 1914</xref>: 18) and later, he was appointed professor of Tibetan language at Berlin University. In all likelihood, this is the origin of the entomological material, which Moser described in 1914 and donated to the <abbrev xmlns:xlink="http://www.w3.org/1999/xlink" content-type="institution" xlink:title="National Museum of Natural History of Luxembourg" id="ABBRID0EGOAC" xlink:type="simple">MNHNL</abbrev> in 1917.</p><p>Being preoccupied by <italic><tp:taxon-name><tp:taxon-name-part taxon-name-part-type="genus" reg="Metabolus">Metabolus</tp:taxon-name-part></tp:taxon-name></italic> Bonaparte, 1854 (<tp:taxon-name><tp:taxon-name-part taxon-name-part-type="class">Aves</tp:taxon-name-part></tp:taxon-name>), <xref ref-type="bibr" rid="B6">Dalla Torre (1912)</xref> had substituted the genus <italic><tp:taxon-name><tp:taxon-name-part taxon-name-part-type="genus" reg="Metabolus">Metabolus</tp:taxon-name-part></tp:taxon-name></italic> Fairmaire, 1887 with <italic><tp:taxon-name><tp:taxon-name-part taxon-name-part-type="genus" reg="Pseudosymmachia">Pseudosymmachia</tp:taxon-name-part></tp:taxon-name></italic>, but Moser was not aware of this fact.</p><fig id="F2" position="float" orientation="portrait"><label>Figure 2.</label><caption><p><italic><tp:taxon-name><tp:taxon-name-part taxon-name-part-type="genus" reg="Metabolus">Metabolus</tp:taxon-name-part><tp:taxon-name-part taxon-name-part-type="species" reg="thibetanus">thibetanus</tp:taxon-name-part></tp:taxon-name></italic> Moser, 1914, syntype. <bold>a</bold> dorsal view <bold>b</bold> lateral view <bold>c</bold> labels.</p></caption><graphic xmlns:xlink="http://www.w3.org/1999/xlink" xlink:href="zookeys-814-095-g002.jpg" position="float" orientation="portrait" xlink:type="simple" id="oo_255623.jpg"/></fig></tp:treatment-sec><tp:treatment-sec sec-type="Current status" id="SECID0EKAAE"><title>Current status.</title><p><italic><tp:taxon-name><tp:taxon-name-part taxon-name-part-type="genus" reg="Pseudosymmachia">Pseudosymmachia</tp:taxon-name-part><tp:taxon-name-part taxon-name-part-type="species" reg="thibetana">thibetana</tp:taxon-name-part></tp:taxon-name></italic> (Moser, 1914): <xref ref-type="bibr" rid="B14">Krajcik 2012</xref>: 229; <xref ref-type="bibr" rid="B3">Bezděk 2016</xref>: 274.</p></tp:treatment-sec><ref-list><ref id="B12"><mixed-citation xmlns:xlink="http://www.w3.org/1999/xlink" xlink:type="simple"><person-group><name name-style="western"><surname>Francke</surname><given-names>AH</given-names></name></person-group> (<year>1914</year>) <source>Antiquities of Indian Tibet. Part I. Personal narrative.</source><publisher-name>Government of India</publisher-name>, <publisher-loc>Calcutta</publisher-loc>, <size units="page">133 pp</size>. [+ 45 pl.]</mixed-citation></ref><ref id="B6"><mixed-citation xmlns:xlink="http://www.w3.org/1999/xlink" xlink:type="simple"><person-group><name name-style="western"><surname>Dalla Torre</surname><given-names>KW von</given-names></name></person-group> (<year>1912</year>) Pars 49: <tp:taxon-name><tp:taxon-name-part taxon-name-part-type="family">Scarabaeidae</tp:taxon-name-part></tp:taxon-name>: <tp:taxon-name><tp:taxon-name-part taxon-name-part-type="family">Melolonthidae</tp:taxon-name-part></tp:taxon-name> III. In: Ohaus F, Dalla Torre KW von. Coleopterorum Catalogus, vol. XX, <tp:taxon-name><tp:taxon-name-part taxon-name-part-type="family">Scarabaeidae</tp:taxon-name-part></tp:taxon-name> II. W. Junk, Berlin, 135–290.</mixed-citation></ref><ref id="B14"><mixed-citation xmlns:xlink="http://www.w3.org/1999/xlink" xlink:type="simple"><person-group><name name-style="western"><surname>Krajcik</surname><given-names>M</given-names></name></person-group> (<year>2012</year>) <article-title>Checklist of the World <tp:taxon-name><tp:taxon-name-part taxon-name-part-type="superfamily">Scarabaeoidea</tp:taxon-name-part></tp:taxon-name>. Animma.</article-title><source>X, supplement</source><volume>5</volume>: <fpage>1</fpage>–<lpage>278</lpage>.</mixed-citation></ref><ref id="B3"><mixed-citation xmlns:xlink="http://www.w3.org/1999/xlink" xlink:type="simple"><person-group><name name-style="western"><surname>Bezděk</surname><given-names>A</given-names></name></person-group> (<year>2016</year>) <article-title>Tribe <tp:taxon-name>Rhizotrogini</tp:taxon-name> Burmeister, 1855.</article-title> In: <person-group><name name-style="western"><surname>Löbl</surname><given-names>I</given-names></name><name name-style="western"><surname>Löbl</surname><given-names>D</given-names></name></person-group> (<role>Eds</role>) <issue-title>Catalogue of Palaearctic Coleoptera, vol.</issue-title><source>3, <tp:taxon-name><tp:taxon-name-part taxon-name-part-type="superfamily">Scarabaeoidea</tp:taxon-name-part></tp:taxon-name> – <tp:taxon-name><tp:taxon-name-part taxon-name-part-type="superfamily">Scirtoidea</tp:taxon-name-part></tp:taxon-name> – <tp:taxon-name><tp:taxon-name-part taxon-name-part-type="superfamily">Dascilloidea</tp:taxon-name-part></tp:taxon-name> – <tp:taxon-name><tp:taxon-name-part taxon-name-part-type="superfamily">Buprestoidea</tp:taxon-name-part></tp:taxon-name> – <tp:taxon-name><tp:taxon-name-part taxon-name-part-type="superfamily">Byrrhoidea</tp:taxon-name-part></tp:taxon-name>. Brill, Leiden/Boston</source>, <fpage>249</fpage>–<lpage>280</lpage>.</mixed-citation></ref></ref-list></tp:taxon-treatment>
