# Supplementary material for: Catalogue of the types of the Scarabaeidae in the National Museum of Natural History of Luxembourg (Coleoptera)
Source: Zookeys. 2019 Jan 8;(814):95–114. doi: 10.3897/zookeys.814.32059 (PMC6333730; doi:10.3897/zookeys.814.32059)
Supplement: XML Treatment for Euphoresia alboparsa [file zookeys.814.32059-treatment4.xml]

<!DOCTYPE tp:taxon-treatment
  PUBLIC "-//TaxonX//DTD Taxonomic Treatment Publishing DTD v0 20100105//EN" "tax-treatment-NSO.dtd">
<tp:taxon-treatment xmlns:tp="http://www.plazi.org/taxpub"><tp:treatment-meta><kwd-group><label>Taxon classification</label><kwd><named-content xmlns:xlink="http://www.w3.org/1999/xlink" content-type="kingdom">Animalia</named-content></kwd><kwd><named-content xmlns:xlink="http://www.w3.org/1999/xlink" content-type="order">Coleoptera</named-content></kwd><kwd><named-content xmlns:xlink="http://www.w3.org/1999/xlink" content-type="family">Scarabaeidae</named-content></kwd></kwd-group><mixed-citation publication-type="journal"><person-group><name><surname>Vitali</surname><given-names>Francesco</given-names></name></person-group><article-title>Catalogue of the types of the <tp:taxon-name><tp:taxon-name-part taxon-name-part-type="family">Scarabaeidae</tp:taxon-name-part></tp:taxon-name> in the National Museum of Natural History of Luxembourg (<tp:taxon-name><tp:taxon-name-part taxon-name-part-type="order">Coleoptera</tp:taxon-name-part></tp:taxon-name>)</article-title><source>Zookeys</source><day>8</day><month>1</month><year>2019</year><volume>2019</volume><issue>814</issue><fpage>95</fpage><lpage>114</lpage><pub-id pub-id-type="doi">10.3897/zookeys.814.32059</pub-id></mixed-citation></tp:treatment-meta><tp:nomenclature><tp:taxon-name>
                <tp:taxon-name-part taxon-name-part-type="genus" reg="Euphoresia">Euphoresia</tp:taxon-name-part>
                <tp:taxon-name-part taxon-name-part-type="species" reg="alboparsa">alboparsa</tp:taxon-name-part>
              </tp:taxon-name><tp:taxon-authority>Moser, 1913</tp:taxon-authority><xref ref-type="fig" rid="F4">Figure 4</xref><tp:nomenclature-citation-list><tp:nomenclature-citation><tp:taxon-name>
                    <tp:taxon-name-part taxon-name-part-type="genus" reg="Euphoresia">Euphoresia</tp:taxon-name-part>
                    <tp:taxon-name-part taxon-name-part-type="species" reg="alboparsa">alboparsa</tp:taxon-name-part>
                  </tp:taxon-name><comment>Moser, 1913b: 180–181 (type locality: “Kasai: Kondué”).</comment></tp:nomenclature-citation></tp:nomenclature-citation-list></tp:nomenclature><tp:treatment-sec sec-type="Syntypes" id="SECID0EMHAE"><title>Syntypes.</title><p>Ed. Luja / Kondué / Congo-Belge // Donateur 868a / Ed, Luja, / Lux[em]b[our]g V.1911 // <italic><tp:taxon-name><tp:taxon-name-part taxon-name-part-type="genus" reg="Euphoresia">Euphoresia</tp:taxon-name-part></tp:taxon-name></italic> / <italic><tp:taxon-name><tp:taxon-name-part taxon-name-part-type="genus" reg="Euphoresia"/><tp:taxon-name-part taxon-name-part-type="species" reg="alboparsa">alboparsa</tp:taxon-name-part></tp:taxon-name></italic> Mos. [handwritten by Moser] // 2352, 1♂; ditto, Donateur 868b / Ed, Luja, / Lux[em]b[our]g V.1911 // 2353, 1♀.</p></tp:treatment-sec><tp:treatment-sec sec-type="remarks" id="SECID0EDIAE"><title>Remarks.</title><p>The species was described from an unknown number of specimens measuring 12 mm in body length, which Luja collected during his third mission in Kondué.</p><p>The specimens preserved in the MHNL do not show the wording “type” as some of Moser’s other species, but, considering the fact that Moser used different kind of labels, the specimens should be considered as syntypes.</p><fig id="F4" position="float" orientation="portrait"><label>Figure 4.</label><caption><p><italic><tp:taxon-name><tp:taxon-name-part taxon-name-part-type="genus" reg="Euphoresia">Euphoresia</tp:taxon-name-part><tp:taxon-name-part taxon-name-part-type="species" reg="alboparsa">alboparsa</tp:taxon-name-part></tp:taxon-name></italic> Moser, 1913, syntype. <bold>a</bold> dorsal view <bold>b</bold> lateral view <bold>c</bold> labels.</p></caption><graphic xmlns:xlink="http://www.w3.org/1999/xlink" xlink:href="zookeys-814-095-g004.jpg" position="float" orientation="portrait" xlink:type="simple" id="oo_255625.jpg"/></fig></tp:treatment-sec></tp:taxon-treatment>
