# Supplementary material for: Catalogue of the types of the Scarabaeidae in the National Museum of Natural History of Luxembourg (Coleoptera)
Source: Zookeys. 2019 Jan 8;(814):95–114. doi: 10.3897/zookeys.814.32059 (PMC6333730; doi:10.3897/zookeys.814.32059)
Supplement: XML Treatment for Microserica flaveola [file zookeys.814.32059-treatment6.xml]

<!DOCTYPE tp:taxon-treatment
  PUBLIC "-//TaxonX//DTD Taxonomic Treatment Publishing DTD v0 20100105//EN" "tax-treatment-NSO.dtd">
<tp:taxon-treatment xmlns:tp="http://www.plazi.org/taxpub"><tp:treatment-meta><kwd-group><label>Taxon classification</label><kwd><named-content xmlns:xlink="http://www.w3.org/1999/xlink" content-type="kingdom">Animalia</named-content></kwd><kwd><named-content xmlns:xlink="http://www.w3.org/1999/xlink" content-type="order">Coleoptera</named-content></kwd><kwd><named-content xmlns:xlink="http://www.w3.org/1999/xlink" content-type="family">Scarabaeidae</named-content></kwd></kwd-group><mixed-citation publication-type="journal"><person-group><name><surname>Vitali</surname><given-names>Francesco</given-names></name></person-group><article-title>Catalogue of the types of the <tp:taxon-name><tp:taxon-name-part taxon-name-part-type="family">Scarabaeidae</tp:taxon-name-part></tp:taxon-name> in the National Museum of Natural History of Luxembourg (<tp:taxon-name><tp:taxon-name-part taxon-name-part-type="order">Coleoptera</tp:taxon-name-part></tp:taxon-name>)</article-title><source>Zookeys</source><day>8</day><month>1</month><year>2019</year><volume>2019</volume><issue>814</issue><fpage>95</fpage><lpage>114</lpage><pub-id pub-id-type="doi">10.3897/zookeys.814.32059</pub-id></mixed-citation></tp:treatment-meta><tp:nomenclature><tp:taxon-name>
                <tp:taxon-name-part taxon-name-part-type="genus" reg="Microserica">Microserica</tp:taxon-name-part>
                <tp:taxon-name-part taxon-name-part-type="species" reg="flaveola">flaveola</tp:taxon-name-part>
              </tp:taxon-name><tp:taxon-authority>Moser, 1911</tp:taxon-authority><xref ref-type="fig" rid="F6">Figure 6</xref><tp:nomenclature-citation-list><tp:nomenclature-citation><tp:taxon-name>
                    <tp:taxon-name-part taxon-name-part-type="genus" reg="Microserica">Microserica</tp:taxon-name-part>
                    <tp:taxon-name-part taxon-name-part-type="species" reg="flaveola">flaveola</tp:taxon-name-part>
                  </tp:taxon-name><comment>Moser, 1911b: 525 (type locality: “Kina Balu”).</comment></tp:nomenclature-citation></tp:nomenclature-citation-list></tp:nomenclature><tp:treatment-sec sec-type="Syntypes" id="SECID0ESOAE"><title>Syntypes.</title><p>Kinabalu / Borneo, 1500 m / H. Rolle, Berlin, SW. 11 // <italic><tp:taxon-name><tp:taxon-name-part taxon-name-part-type="genus" reg="Microserica">Microserica</tp:taxon-name-part></tp:taxon-name> / <tp:taxon-name><tp:taxon-name-part taxon-name-part-type="genus" reg="Microserica"/><tp:taxon-name-part taxon-name-part-type="species" reg="flaveola">flaveola</tp:taxon-name-part></tp:taxon-name></italic> Mos. [handwritten by Moser] // Donateur 826a / J. Moser, / Berlin III.1917 // 2274, 1♂; ditto, Donateur 826b / J. Moser, / Berlin III.1917 //, 2275, 1♀.</p></tp:treatment-sec><tp:treatment-sec sec-type="remarks" id="SECID0EIPAE"><title>Remarks.</title><p>This species was described from an unknown number of specimens from both sexes measuring 4.5 mm in length. The type locality is Mount Kinabalu, the highest peak in the Bornean Crocker Range (Sabah, Malaysia). The beetles, <!--PageBreak-->which Moser had purchased from the well-known German dealer Franz Hermann Rolle (1864–1929), were possibly collected by Fruhstorfer, who explored Mount Kinabalu in 1899.</p><fig id="F6" position="float" orientation="portrait"><label>Figure 6.</label><caption><p><italic><tp:taxon-name><tp:taxon-name-part taxon-name-part-type="genus" reg="Microserica">Microserica</tp:taxon-name-part><tp:taxon-name-part taxon-name-part-type="species" reg="flaveola">flaveola</tp:taxon-name-part></tp:taxon-name></italic> Moser, 1911, syntype. <bold>a</bold> dorsal view <bold>b</bold> lateral view <bold>c</bold> labels.</p></caption><graphic xmlns:xlink="http://www.w3.org/1999/xlink" xlink:href="zookeys-814-095-g006.jpg" position="float" orientation="portrait" xlink:type="simple" id="oo_255627.jpg"/></fig></tp:treatment-sec></tp:taxon-treatment>
