# Supplementary material for: Catalogue of the types of the Scarabaeidae in the National Museum of Natural History of Luxembourg (Coleoptera)
Source: Zookeys. 2019 Jan 8;(814):95–114. doi: 10.3897/zookeys.814.32059 (PMC6333730; doi:10.3897/zookeys.814.32059)
Supplement: XML Treatment for Triodonta lujai [file zookeys.814.32059-treatment7.xml]

<!DOCTYPE tp:taxon-treatment
  PUBLIC "-//TaxonX//DTD Taxonomic Treatment Publishing DTD v0 20100105//EN" "tax-treatment-NSO.dtd">
<tp:taxon-treatment xmlns:tp="http://www.plazi.org/taxpub"><tp:treatment-meta><kwd-group><label>Taxon classification</label><kwd><named-content xmlns:xlink="http://www.w3.org/1999/xlink" content-type="kingdom">Animalia</named-content></kwd><kwd><named-content xmlns:xlink="http://www.w3.org/1999/xlink" content-type="order">Coleoptera</named-content></kwd><kwd><named-content xmlns:xlink="http://www.w3.org/1999/xlink" content-type="family">Scarabaeidae</named-content></kwd></kwd-group><mixed-citation publication-type="journal"><person-group><name><surname>Vitali</surname><given-names>Francesco</given-names></name></person-group><article-title>Catalogue of the types of the <tp:taxon-name><tp:taxon-name-part taxon-name-part-type="family">Scarabaeidae</tp:taxon-name-part></tp:taxon-name> in the National Museum of Natural History of Luxembourg (<tp:taxon-name><tp:taxon-name-part taxon-name-part-type="order">Coleoptera</tp:taxon-name-part></tp:taxon-name>)</article-title><source>Zookeys</source><day>8</day><month>1</month><year>2019</year><volume>2019</volume><issue>814</issue><fpage>95</fpage><lpage>114</lpage><pub-id pub-id-type="doi">10.3897/zookeys.814.32059</pub-id></mixed-citation></tp:treatment-meta><tp:nomenclature><tp:taxon-name>
                <tp:taxon-name-part taxon-name-part-type="genus" reg="Triodonta">Triodonta</tp:taxon-name-part>
                <tp:taxon-name-part taxon-name-part-type="species" reg="lujai">lujai</tp:taxon-name-part>
              </tp:taxon-name><tp:taxon-authority>Moser, 1917</tp:taxon-authority><xref ref-type="fig" rid="F7">Figure 7</xref><!--PageBreak--><tp:nomenclature-citation-list><tp:nomenclature-citation><tp:taxon-name>
                    <tp:taxon-name-part taxon-name-part-type="genus" reg="Triodonta">Triodonta</tp:taxon-name-part>
                    <tp:taxon-name-part taxon-name-part-type="species" reg="Lujai">Lujai</tp:taxon-name-part>
                  </tp:taxon-name><comment>Moser, 1917: 197–198 (type locality: “Kondué, Congo Belge”); Heuertz, 1954: 32.</comment></tp:nomenclature-citation></tp:nomenclature-citation-list></tp:nomenclature><tp:treatment-sec sec-type="material" id="SECID0EESAE"><title>Type.</title><p>Ed. Luja / Kondué / Congo-Belge // Donateur 861a / Ed, Luja, / Lux[em]b[our]g V.1911 // <italic><tp:taxon-name><tp:taxon-name-part taxon-name-part-type="genus" reg="Triodonta">Triodonta</tp:taxon-name-part></tp:taxon-name></italic> / <italic><tp:taxon-name><tp:taxon-name-part taxon-name-part-type="genus" reg="Lujai">Lujai</tp:taxon-name-part></tp:taxon-name></italic> Mos. / n. sp. [handwritten by Moser] // 2338, 1♂.</p></tp:treatment-sec><tp:treatment-sec sec-type="remarks" id="SECID0EYSAE"><title>Remarks.</title><p>The species was described from an unknown number of specimens of both sexes measuring from 5.5 to 7 mm in body length. Luja had collected these during his third mission in Kondué.</p><p>The genus <italic><tp:taxon-name><tp:taxon-name-part taxon-name-part-type="genus" reg="Triodonta">Triodonta</tp:taxon-name-part></tp:taxon-name></italic> Mulsant, 1842, being preoccupied by <italic><tp:taxon-name><tp:taxon-name-part taxon-name-part-type="genus" reg="Triodonta">Triodonta</tp:taxon-name-part></tp:taxon-name></italic> Bory de Saint Vincent, 1827 (<tp:taxon-name><tp:taxon-name-part taxon-name-part-type="family">Colpodidae</tp:taxon-name-part></tp:taxon-name>, Regnum <tp:taxon-name><tp:taxon-name-part taxon-name-part-type="kingdom">Chromista</tp:taxon-name-part></tp:taxon-name>), was substituted by <italic><tp:taxon-name><tp:taxon-name-part taxon-name-part-type="genus" reg="Triodontella">Triodontella</tp:taxon-name-part></tp:taxon-name></italic> by <xref ref-type="bibr" rid="B31">Reitter (1919)</xref>.</p><fig id="F7" position="float" orientation="portrait"><label>Figure 7.</label><caption><p><italic><tp:taxon-name><tp:taxon-name-part taxon-name-part-type="genus" reg="Triodonta">Triodonta</tp:taxon-name-part><tp:taxon-name-part taxon-name-part-type="species" reg="lujai">lujai</tp:taxon-name-part></tp:taxon-name></italic> Moser, 1917, holotype. <bold>a</bold> dorsal view <bold>b</bold> lateral view <bold>c</bold> labels.</p></caption><graphic xmlns:xlink="http://www.w3.org/1999/xlink" xlink:href="zookeys-814-095-g007.jpg" position="float" orientation="portrait" xlink:type="simple" id="oo_255628.jpg"/></fig></tp:treatment-sec><tp:treatment-sec sec-type="Current status" id="SECID0EAVAE"><title>Current status.</title><p><italic><tp:taxon-name><tp:taxon-name-part taxon-name-part-type="genus" reg="Triodontella">Triodontella</tp:taxon-name-part><tp:taxon-name-part taxon-name-part-type="species" reg="lujai">lujai</tp:taxon-name-part></tp:taxon-name></italic> (Moser, 1917): <xref ref-type="bibr" rid="B14">Krajcik 2012</xref>: 257.</p><!--PageBreak--></tp:treatment-sec><ref-list><ref id="B31"><mixed-citation xmlns:xlink="http://www.w3.org/1999/xlink" xlink:type="simple"><person-group><name name-style="western"><surname>Reitter</surname><given-names>E</given-names></name></person-group> (<year>1919</year>) <article-title>Coleopterologische Notizen.</article-title><source>Entomologische Blätter: internationale Monatsschrift für die Biologie der Käfer Europas unter besonderer Berücksichtigung der Forstentomologie</source><volume>15</volume>: <fpage>220</fpage>–<lpage>221</lpage>.</mixed-citation></ref><ref id="B14"><mixed-citation xmlns:xlink="http://www.w3.org/1999/xlink" xlink:type="simple"><person-group><name name-style="western"><surname>Krajcik</surname><given-names>M</given-names></name></person-group> (<year>2012</year>) <article-title>Checklist of the World <tp:taxon-name><tp:taxon-name-part taxon-name-part-type="superfamily">Scarabaeoidea</tp:taxon-name-part></tp:taxon-name>. Animma.</article-title><source>X, supplement</source><volume>5</volume>: <fpage>1</fpage>–<lpage>278</lpage>.</mixed-citation></ref></ref-list></tp:taxon-treatment>
