# Supplementary material for: Catalogue of the types of the Scarabaeidae in the National Museum of Natural History of Luxembourg (Coleoptera)
Source: Zookeys. 2019 Jan 8;(814):95–114. doi: 10.3897/zookeys.814.32059 (PMC6333730; doi:10.3897/zookeys.814.32059)
Supplement: XML Treatment for Trochalus ferranti [file zookeys.814.32059-treatment8.xml]

<!DOCTYPE tp:taxon-treatment
  PUBLIC "-//TaxonX//DTD Taxonomic Treatment Publishing DTD v0 20100105//EN" "tax-treatment-NSO.dtd">
<tp:taxon-treatment xmlns:tp="http://www.plazi.org/taxpub"><tp:treatment-meta><kwd-group><label>Taxon classification</label><kwd><named-content xmlns:xlink="http://www.w3.org/1999/xlink" content-type="kingdom">Animalia</named-content></kwd><kwd><named-content xmlns:xlink="http://www.w3.org/1999/xlink" content-type="order">Coleoptera</named-content></kwd><kwd><named-content xmlns:xlink="http://www.w3.org/1999/xlink" content-type="family">Scarabaeidae</named-content></kwd></kwd-group><mixed-citation publication-type="journal"><person-group><name><surname>Vitali</surname><given-names>Francesco</given-names></name></person-group><article-title>Catalogue of the types of the <tp:taxon-name><tp:taxon-name-part taxon-name-part-type="family">Scarabaeidae</tp:taxon-name-part></tp:taxon-name> in the National Museum of Natural History of Luxembourg (<tp:taxon-name><tp:taxon-name-part taxon-name-part-type="order">Coleoptera</tp:taxon-name-part></tp:taxon-name>)</article-title><source>Zookeys</source><day>8</day><month>1</month><year>2019</year><volume>2019</volume><issue>814</issue><fpage>95</fpage><lpage>114</lpage><pub-id pub-id-type="doi">10.3897/zookeys.814.32059</pub-id></mixed-citation></tp:treatment-meta><tp:nomenclature><tp:taxon-name>
                <tp:taxon-name-part taxon-name-part-type="genus" reg="Trochalus">Trochalus</tp:taxon-name-part>
                <tp:taxon-name-part taxon-name-part-type="species" reg="ferranti">ferranti</tp:taxon-name-part>
              </tp:taxon-name><tp:taxon-authority>Moser, 1917</tp:taxon-authority><xref ref-type="fig" rid="F8">Figure 8</xref><tp:nomenclature-citation-list><tp:nomenclature-citation><tp:taxon-name>
                    <tp:taxon-name-part taxon-name-part-type="genus" reg="Trochalus">Trochalus</tp:taxon-name-part>
                    <tp:taxon-name-part taxon-name-part-type="species" reg="Ferranti">Ferranti</tp:taxon-name-part>
                  </tp:taxon-name><comment>Moser, 1917: 199–200 (type locality: “Kassai, Congo Belge”); Heuertz, 1954: 32.</comment></tp:nomenclature-citation></tp:nomenclature-citation-list></tp:nomenclature><tp:treatment-sec sec-type="Syntypes" id="SECID0ELXAE"><title>Syntypes.</title><p>Ed. Luja / Kondué / Congo-Belge // Donateur 858a / Ed, Luja, / Lux[em]b[our]g V.1911 // <italic><tp:taxon-name><tp:taxon-name-part taxon-name-part-type="genus" reg="Trochalus">Trochalus</tp:taxon-name-part></tp:taxon-name></italic> / <italic><tp:taxon-name><tp:taxon-name-part taxon-name-part-type="genus" reg="Ferranti">Ferranti</tp:taxon-name-part></tp:taxon-name></italic> Mos. n. sp. [handwritten by Moser] // 2332, 1♂; ditto, Donateur 858b / Ed, Luja, / Lux[em]b[our]g V.1911 // 2333, 1♀; ditto, Donateur 858c / Ed, Luja, / Lux[em]b[our]g V.1911 // 2334, 1♀; ditto, Donateur 858d / Ed, Luja, / Lux[em]b[our]g V.1911 // 2335, 1♀.</p></tp:treatment-sec><tp:treatment-sec sec-type="remarks" id="SECID0E6XAE"><title>Remarks.</title><p>The species was described from an unknown number of specimens (“ich widme diese Art dem Konservator V. Ferrant in Luxemburg, welcher mir einige Exemplare gütigst überlief”) from both sexes measuring 6 mm in body length. Luja had collected these during his third mission in Kondué.</p><p>The type locality is “Kassai” and none of the specimens preserved in the collection of the <abbrev xmlns:xlink="http://www.w3.org/1999/xlink" content-type="institution" xlink:title="National Museum of Natural History of Luxembourg" id="ABBRID0EGYAE" xlink:type="simple">MNHNL</abbrev> come from this locality. However, Kondué is located in the Kasai region and some specimens in the museum show old labels referring “Kondué / Kassai / Congo, Luja” (see e.g. the following species). Considering Moser’s imprecision in mentioning type data (see <italic><tp:taxon-name><tp:taxon-name-part taxon-name-part-type="genus" reg="Lomaptera">Lomaptera</tp:taxon-name-part><tp:taxon-name-part taxon-name-part-type="species" reg="viridipes">viridipes</tp:taxon-name-part></tp:taxon-name></italic>), it is likely that “Kassai” included both types of label.</p><fig id="F8" position="float" orientation="portrait"><label>Figure 8.</label><caption><p><italic><tp:taxon-name><tp:taxon-name-part taxon-name-part-type="genus" reg="Trochalus">Trochalus</tp:taxon-name-part><tp:taxon-name-part taxon-name-part-type="species" reg="ferranti">ferranti</tp:taxon-name-part></tp:taxon-name></italic> Moser, 1917, syntype. <bold>a</bold> dorsal view <bold>b</bold> lateral view <bold>c</bold> labels.</p></caption><graphic xmlns:xlink="http://www.w3.org/1999/xlink" xlink:href="zookeys-814-095-g008.jpg" position="float" orientation="portrait" xlink:type="simple" id="oo_255629.jpg"/></fig></tp:treatment-sec></tp:taxon-treatment>
