# Supplementary material for: Catalogue of the types of the Scarabaeidae in the National Museum of Natural History of Luxembourg (Coleoptera)
Source: Zookeys. 2019 Jan 8;(814):95–114. doi: 10.3897/zookeys.814.32059 (PMC6333730; doi:10.3897/zookeys.814.32059)
Supplement: XML Treatment for Anomala condophora [file zookeys.814.32059-treatment9.xml]

<!DOCTYPE tp:taxon-treatment
  PUBLIC "-//TaxonX//DTD Taxonomic Treatment Publishing DTD v0 20100105//EN" "tax-treatment-NSO.dtd">
<tp:taxon-treatment xmlns:tp="http://www.plazi.org/taxpub"><tp:treatment-meta><kwd-group><label>Taxon classification</label><kwd><named-content xmlns:xlink="http://www.w3.org/1999/xlink" content-type="kingdom">Animalia</named-content></kwd><kwd><named-content xmlns:xlink="http://www.w3.org/1999/xlink" content-type="order">Coleoptera</named-content></kwd><kwd><named-content xmlns:xlink="http://www.w3.org/1999/xlink" content-type="family">Scarabaeidae</named-content></kwd></kwd-group><mixed-citation publication-type="journal"><person-group><name><surname>Vitali</surname><given-names>Francesco</given-names></name></person-group><article-title>Catalogue of the types of the <tp:taxon-name><tp:taxon-name-part taxon-name-part-type="family">Scarabaeidae</tp:taxon-name-part></tp:taxon-name> in the National Museum of Natural History of Luxembourg (<tp:taxon-name><tp:taxon-name-part taxon-name-part-type="order">Coleoptera</tp:taxon-name-part></tp:taxon-name>)</article-title><source>Zookeys</source><day>8</day><month>1</month><year>2019</year><volume>2019</volume><issue>814</issue><fpage>95</fpage><lpage>114</lpage><pub-id pub-id-type="doi">10.3897/zookeys.814.32059</pub-id></mixed-citation></tp:treatment-meta><tp:nomenclature><tp:taxon-name>
                <tp:taxon-name-part taxon-name-part-type="genus" reg="Anomala">Anomala</tp:taxon-name-part>
                <tp:taxon-name-part taxon-name-part-type="species" reg="condophora">condophora</tp:taxon-name-part>
              </tp:taxon-name><tp:taxon-authority>Ohaus, 1913</tp:taxon-authority><xref ref-type="fig" rid="F9">Figure 9</xref><!--PageBreak--><tp:nomenclature-citation-list><tp:nomenclature-citation><tp:taxon-name>
                    <tp:taxon-name-part taxon-name-part-type="genus" reg="Anomala">Anomala</tp:taxon-name-part>
                    <tp:taxon-name-part taxon-name-part-type="species" reg="condophora">condophora</tp:taxon-name-part>
                  </tp:taxon-name><comment>Ohaus, 1913: 207 (type locality: “Kondué”).</comment></tp:nomenclature-citation></tp:nomenclature-citation-list></tp:nomenclature><tp:treatment-sec sec-type="Syntype" id="SECID0EZ2AE"><title>Syntype.</title><p>Kondué / Kassai / Congo Luja // Det. F. Ohaus 1912 / <italic><tp:taxon-name><tp:taxon-name-part taxon-name-part-type="genus" reg="Anomala">Anomala</tp:taxon-name-part></tp:taxon-name></italic> ♀. / <italic><tp:taxon-name><tp:taxon-name-part taxon-name-part-type="genus" reg="Anomala"/><tp:taxon-name-part taxon-name-part-type="species" reg="condophora">condophora</tp:taxon-name-part></tp:taxon-name></italic> / Ohaus Cotype [handwritten by Ohaus] // Donateur 1025a / Ed, Luja, / Lux[em]b[our]g V. 1907 // 2746 // 1♀.</p></tp:treatment-sec><tp:treatment-sec sec-type="remarks" id="SECID0EQ3AE"><title>Remarks.</title><p><xref ref-type="bibr" rid="B30">Ohaus (1913)</xref> described this species from an unknown number of females coming from Kondué. In the introduction of his article, Ohaus thanked Ferrant and other directors of European museums for allowing him to retain material for his own collection. The handwritten label implies that part of this material was returned to the museums of origin. The date of the label shows that Luja collected part or all these types during his second mission in Kondué. However, besides this cotype, the <abbrev xmlns:xlink="http://www.w3.org/1999/xlink" content-type="institution" xlink:title="National Museum of Natural History of Luxembourg" id="ABBRID0E13AE" xlink:type="simple">MNHNL</abbrev> owns 20 other specimens of both sexes, some donated to <abbrev xmlns:xlink="http://www.w3.org/1999/xlink" content-type="institution" xlink:title="National Museum of Natural History of Luxembourg" id="ABBRID0E63AE" xlink:type="simple">MNHNL</abbrev> in 1917 after his fourth mission in Kondué. Some of the earlier specimens might also be types.</p><fig id="F9" position="float" orientation="portrait"><label>Figure 9.</label><caption><p><italic><tp:taxon-name><tp:taxon-name-part taxon-name-part-type="genus" reg="Anomala">Anomala</tp:taxon-name-part><tp:taxon-name-part taxon-name-part-type="species" reg="condophora">condophora</tp:taxon-name-part></tp:taxon-name></italic> Ohaus, 1913, syntype. <bold>a</bold> dorsal view <bold>b</bold> lateral view <bold>c</bold> labels.</p></caption><graphic xmlns:xlink="http://www.w3.org/1999/xlink" xlink:href="zookeys-814-095-g009.jpg" position="float" orientation="portrait" xlink:type="simple" id="oo_255630.jpg"/></fig></tp:treatment-sec><tp:treatment-sec sec-type="Current status" id="SECID0EC5AE"><title>Current status.</title><p><italic><tp:taxon-name><tp:taxon-name-part taxon-name-part-type="genus" reg="Mimela">Mimela</tp:taxon-name-part><tp:taxon-name-part taxon-name-part-type="species" reg="condophora">condophora</tp:taxon-name-part></tp:taxon-name></italic> (Ohaus, 1913): <xref ref-type="bibr" rid="B14">Krajcik 2012</xref>: 162.</p><!--PageBreak--></tp:treatment-sec><ref-list><ref id="B30"><mixed-citation xmlns:xlink="http://www.w3.org/1999/xlink" xlink:type="simple"><person-group><name name-style="western"><surname>Ohaus</surname><given-names>F</given-names></name></person-group> (<year>1913</year>) <article-title>Beiträge zur Kenntnis der Ruteliden IX.</article-title><source>Annales de la Société entomologique de Belgique</source><volume>57</volume>: <fpage>205</fpage>–<lpage>228</lpage>.</mixed-citation></ref><ref id="B14"><mixed-citation xmlns:xlink="http://www.w3.org/1999/xlink" xlink:type="simple"><person-group><name name-style="western"><surname>Krajcik</surname><given-names>M</given-names></name></person-group> (<year>2012</year>) <article-title>Checklist of the World <tp:taxon-name><tp:taxon-name-part taxon-name-part-type="superfamily">Scarabaeoidea</tp:taxon-name-part></tp:taxon-name>. Animma.</article-title><source>X, supplement</source><volume>5</volume>: <fpage>1</fpage>–<lpage>278</lpage>.</mixed-citation></ref></ref-list></tp:taxon-treatment>
