# Supplementary material for: Catalogue of the types of the Scarabaeidae in the National Museum of Natural History of Luxembourg (Coleoptera)
Source: Zookeys. 2019 Jan 8;(814):95–114. doi: 10.3897/zookeys.814.32059 (PMC6333730; doi:10.3897/zookeys.814.32059)
Supplement: XML Treatment for Amaurina ferranti [file zookeys.814.32059-treatment10.xml]

<!DOCTYPE tp:taxon-treatment
  PUBLIC "-//TaxonX//DTD Taxonomic Treatment Publishing DTD v0 20100105//EN" "tax-treatment-NSO.dtd">
<tp:taxon-treatment xmlns:tp="http://www.plazi.org/taxpub"><tp:treatment-meta><kwd-group><label>Taxon classification</label><kwd><named-content xmlns:xlink="http://www.w3.org/1999/xlink" content-type="kingdom">Animalia</named-content></kwd><kwd><named-content xmlns:xlink="http://www.w3.org/1999/xlink" content-type="order">Coleoptera</named-content></kwd><kwd><named-content xmlns:xlink="http://www.w3.org/1999/xlink" content-type="family">Scarabaeidae</named-content></kwd></kwd-group><mixed-citation publication-type="journal"><person-group><name><surname>Vitali</surname><given-names>Francesco</given-names></name></person-group><article-title>Catalogue of the types of the <tp:taxon-name><tp:taxon-name-part taxon-name-part-type="family">Scarabaeidae</tp:taxon-name-part></tp:taxon-name> in the National Museum of Natural History of Luxembourg (<tp:taxon-name><tp:taxon-name-part taxon-name-part-type="order">Coleoptera</tp:taxon-name-part></tp:taxon-name>)</article-title><source>Zookeys</source><day>8</day><month>1</month><year>2019</year><volume>2019</volume><issue>814</issue><fpage>95</fpage><lpage>114</lpage><pub-id pub-id-type="doi">10.3897/zookeys.814.32059</pub-id></mixed-citation></tp:treatment-meta><tp:nomenclature><tp:taxon-name>
                <tp:taxon-name-part taxon-name-part-type="genus" reg="Amaurina">Amaurina</tp:taxon-name-part>
                <tp:taxon-name-part taxon-name-part-type="species" reg="ferranti">ferranti</tp:taxon-name-part>
              </tp:taxon-name><tp:taxon-authority>Moser, 1911</tp:taxon-authority><xref ref-type="fig" rid="F10">Figure 10</xref><tp:nomenclature-citation-list><tp:nomenclature-citation><tp:taxon-name>
                    <tp:taxon-name-part taxon-name-part-type="genus" reg="Amaurina">Amaurina</tp:taxon-name-part>
                    <tp:taxon-name-part taxon-name-part-type="species" reg="Ferranti">Ferranti</tp:taxon-name-part>
                  </tp:taxon-name><comment>Moser, 1911a: 125 (type locality: “Zambèze”).</comment></tp:nomenclature-citation><tp:nomenclature-citation><tp:taxon-name>
                    <tp:taxon-name-part taxon-name-part-type="genus">Amarina</tp:taxon-name-part>
                    <tp:taxon-name-part taxon-name-part-type="species" reg="Ferranti">Ferranti</tp:taxon-name-part>
                  </tp:taxon-name><comment>Ferrant, 1911: 255; Heuertz, 1954: 32 misspelling. </comment></tp:nomenclature-citation></tp:nomenclature-citation-list></tp:nomenclature><tp:treatment-sec sec-type="Holotype" id="SECID0ENBAG"><title>Holotype.</title><p>M[ont]. Morrumbala / Zambèze 1899 / Ed. Luja // Donateur 1415a / Ed, Luja, / Lux[em]b[our]g VI.1902 // <italic><tp:taxon-name><tp:taxon-name-part taxon-name-part-type="genus" reg="Amaurina">Amaurina</tp:taxon-name-part></tp:taxon-name></italic> / <italic><tp:taxon-name><tp:taxon-name-part taxon-name-part-type="genus" reg="Ferranti">Ferranti</tp:taxon-name-part></tp:taxon-name></italic> Mos. Type [handwritten by Moser] / J. Moser determ. 1911 [printed] // 3882, 1♂.</p></tp:treatment-sec><tp:treatment-sec sec-type="remarks" id="SECID0EBCAG"><title>Remarks.</title><p>The collection label contains an incorrect date, as Luja was employed by the Portuguese Company of Zambezi in a coffee plantation on Mount Morrumbala (Mozambique) from spring 1900 to January 1902 (<xref ref-type="bibr" rid="B17">Luja 1951</xref>). <xref ref-type="bibr" rid="B13">Heuertz (1954)</xref> provided some erroneous data as well by claiming that Luja started his mission in Zambezi in 1901. According to the description (<xref ref-type="bibr" rid="B21">Moser 1911a</xref>), another specimen, donated by Ferrant himself, was preserved in the author’s collection.</p><fig id="F10" position="float" orientation="portrait"><label>Figure 10.</label><caption><p><italic><tp:taxon-name><tp:taxon-name-part taxon-name-part-type="genus" reg="Amaurina">Amaurina</tp:taxon-name-part><tp:taxon-name-part taxon-name-part-type="species" reg="ferranti">ferranti</tp:taxon-name-part></tp:taxon-name></italic> Moser, 1911, holotype. <bold>a</bold> dorsal view <bold>b</bold> lateral view <bold>c</bold> labels.</p></caption><graphic xmlns:xlink="http://www.w3.org/1999/xlink" xlink:href="zookeys-814-095-g010.jpg" position="float" orientation="portrait" xlink:type="simple" id="oo_255631.jpg"/></fig></tp:treatment-sec><tp:treatment-sec sec-type="Current status" id="SECID0ERDAG"><title>Current status.</title><p><tp:taxon-name><tp:taxon-name-part taxon-name-part-type="genus" reg="Leucocelis">Leucocelis</tp:taxon-name-part> (<tp:taxon-name-part taxon-name-part-type="subgenus" reg="Amauroleucocelis">Amauroleucocelis</tp:taxon-name-part>) <tp:taxon-name-part taxon-name-part-type="species" reg="ferranti">ferranti</tp:taxon-name-part></tp:taxon-name> (Moser, 1911): <xref ref-type="bibr" rid="B14">Krajcik 2012</xref>: 142.</p></tp:treatment-sec><ref-list><ref id="B17"><mixed-citation xmlns:xlink="http://www.w3.org/1999/xlink" xlink:type="simple"><person-group><name name-style="western"><surname>Luja</surname><given-names>E</given-names></name></person-group> (<year>1951</year>) <article-title>Récit d’un voyage au Mozambique (1900–1902).</article-title><source>Bulletin de la Société des naturalistes luxembourgeois</source><volume>55</volume>: <fpage>193</fpage>–<lpage>210</lpage>.</mixed-citation></ref><ref id="B13"><mixed-citation xmlns:xlink="http://www.w3.org/1999/xlink" xlink:type="simple"><person-group><name name-style="western"><surname>Heuertz</surname><given-names>M</given-names></name></person-group> (<year>1954</year>) <article-title>Edouard Luja. Archives de l’Institut Grand-Ducal de Luxembourg.</article-title><source>Section de Sciences naturelles, physiques et mathématiques</source><volume>21</volume>: <fpage>23</fpage>–<lpage>34</lpage>.</mixed-citation></ref><ref id="B21"><mixed-citation xmlns:xlink="http://www.w3.org/1999/xlink" xlink:type="simple"><person-group><name name-style="western"><surname>Moser</surname><given-names>J</given-names></name></person-group> (<year>1911a</year>) <article-title>Beitrag zur Kenntnis der Cetoniden IX.</article-title><source>Annales de la Société entomologique de Belgique</source><volume>55</volume>: <fpage>119</fpage>–<lpage>129</lpage>.</mixed-citation></ref><ref id="B14"><mixed-citation xmlns:xlink="http://www.w3.org/1999/xlink" xlink:type="simple"><person-group><name name-style="western"><surname>Krajcik</surname><given-names>M</given-names></name></person-group> (<year>2012</year>) <article-title>Checklist of the World <tp:taxon-name><tp:taxon-name-part taxon-name-part-type="superfamily">Scarabaeoidea</tp:taxon-name-part></tp:taxon-name>. Animma.</article-title><source>X, supplement</source><volume>5</volume>: <fpage>1</fpage>–<lpage>278</lpage>.</mixed-citation></ref></ref-list></tp:taxon-treatment>
