# Supplementary material for: Catalogue of the types of the Scarabaeidae in the National Museum of Natural History of Luxembourg (Coleoptera)
Source: Zookeys. 2019 Jan 8;(814):95–114. doi: 10.3897/zookeys.814.32059 (PMC6333730; doi:10.3897/zookeys.814.32059)
Supplement: XML Treatment for Amaurina vittipennis [file zookeys.814.32059-treatment11.xml]

<!DOCTYPE tp:taxon-treatment
  PUBLIC "-//TaxonX//DTD Taxonomic Treatment Publishing DTD v0 20100105//EN" "tax-treatment-NSO.dtd">
<tp:taxon-treatment xmlns:tp="http://www.plazi.org/taxpub"><tp:treatment-meta><kwd-group><label>Taxon classification</label><kwd><named-content xmlns:xlink="http://www.w3.org/1999/xlink" content-type="kingdom">Animalia</named-content></kwd><kwd><named-content xmlns:xlink="http://www.w3.org/1999/xlink" content-type="order">Coleoptera</named-content></kwd><kwd><named-content xmlns:xlink="http://www.w3.org/1999/xlink" content-type="family">Scarabaeidae</named-content></kwd></kwd-group><mixed-citation publication-type="journal"><person-group><name><surname>Vitali</surname><given-names>Francesco</given-names></name></person-group><article-title>Catalogue of the types of the <tp:taxon-name><tp:taxon-name-part taxon-name-part-type="family">Scarabaeidae</tp:taxon-name-part></tp:taxon-name> in the National Museum of Natural History of Luxembourg (<tp:taxon-name><tp:taxon-name-part taxon-name-part-type="order">Coleoptera</tp:taxon-name-part></tp:taxon-name>)</article-title><source>Zookeys</source><day>8</day><month>1</month><year>2019</year><volume>2019</volume><issue>814</issue><fpage>95</fpage><lpage>114</lpage><pub-id pub-id-type="doi">10.3897/zookeys.814.32059</pub-id></mixed-citation></tp:treatment-meta><tp:nomenclature><tp:taxon-name>
                <tp:taxon-name-part taxon-name-part-type="genus" reg="Amaurina">Amaurina</tp:taxon-name-part>
                <tp:taxon-name-part taxon-name-part-type="species" reg="vittipennis">vittipennis</tp:taxon-name-part>
              </tp:taxon-name><tp:taxon-authority>Moser, 1909</tp:taxon-authority><xref ref-type="fig" rid="F11">Figure 11</xref><!--PageBreak--><tp:nomenclature-citation-list><tp:nomenclature-citation><tp:taxon-name>
                    <tp:taxon-name-part taxon-name-part-type="genus" reg="Amaurina">Amaurina</tp:taxon-name-part>
                    <tp:taxon-name-part taxon-name-part-type="species" reg="vittipennis">vittipennis</tp:taxon-name-part>
                  </tp:taxon-name><comment>Moser, 1909: 323 (type locality: “Sankuru, Kassai”).</comment></tp:nomenclature-citation></tp:nomenclature-citation-list></tp:nomenclature><tp:treatment-sec sec-type="Syntype" id="SECID0E6FAG"><title>Syntype.</title><p>Sankuru / Congo-Belge 1901 / Ed. Luja // Donateur 1416a / Ed, Luja, / Lux[em]b[our]g V.1911 // <italic><tp:taxon-name><tp:taxon-name-part taxon-name-part-type="genus" reg="Amaurina">Amaurina</tp:taxon-name-part></tp:taxon-name></italic> / <italic><tp:taxon-name><tp:taxon-name-part taxon-name-part-type="genus" reg="Amaurina"/><tp:taxon-name-part taxon-name-part-type="species" reg="vittipennis">vittipennis</tp:taxon-name-part></tp:taxon-name></italic> / Moser [handwritten by Moser] // 3883, 1♂.</p></tp:treatment-sec><tp:treatment-sec sec-type="remarks" id="SECID0EWGAG"><title>Remarks.</title><p>The species was described from an unknown number of specimens, measuring 9 mm in body length, which Luja collected in “Sankuru” and “Kassai”. Such localities must be referred to the current provinces Sankuro and Kasai in the Democratic Republic of the Congo, at that time united in the former province Kasai-Oriental.</p><p>In spite of the original labels, Luja collected these specimens from August 1898 to 1899, when Baron van Eetveld, general secretary of the Independent State of the Congo, employed him to collect living plants for the Universal Exposition of Paris 1900 (<xref ref-type="bibr" rid="B17">Luja 1951</xref>). He provided a long report of this mission that amazed his contemporaries at home (<xref ref-type="bibr" rid="B10">Feltgen 1901</xref>), due to major discoveries, especially concerning new species and forms of plants (<xref ref-type="bibr" rid="B11">Ferrant 1911</xref>; <xref ref-type="bibr" rid="B13">Heuertz 1954</xref>). In 1901, Luja settled in Mozambique (<xref ref-type="bibr" rid="B17">Luja 1951</xref>). The label mentioning the donation is wrong as well, as the date is subsequent to Moser’s description.</p><!--PageBreak--><p>As for <italic><tp:taxon-name><tp:taxon-name-part taxon-name-part-type="genus" reg="Euphoresia">Euphoresia</tp:taxon-name-part><tp:taxon-name-part taxon-name-part-type="species" reg="alboparsa">alboparsa</tp:taxon-name-part></tp:taxon-name></italic>, the specimen preserved in the MHNL does not show the wording “type” as some of Moser’s other types, but it should be deemed to be a syntype.</p><fig id="F11" position="float" orientation="portrait"><label>Figure 11.</label><caption><p><italic><tp:taxon-name><tp:taxon-name-part taxon-name-part-type="genus" reg="Amaurina">Amaurina</tp:taxon-name-part><tp:taxon-name-part taxon-name-part-type="species" reg="vittipennis">vittipennis</tp:taxon-name-part></tp:taxon-name></italic> Moser, 1909, syntype. <bold>a</bold> dorsal view <bold>b</bold> lateral view <bold>c</bold> labels.</p></caption><graphic xmlns:xlink="http://www.w3.org/1999/xlink" xlink:href="zookeys-814-095-g011.jpg" position="float" orientation="portrait" xlink:type="simple" id="oo_255632.jpg"/></fig></tp:treatment-sec><ref-list><ref id="B17"><mixed-citation xmlns:xlink="http://www.w3.org/1999/xlink" xlink:type="simple"><person-group><name name-style="western"><surname>Luja</surname><given-names>E</given-names></name></person-group> (<year>1951</year>) <article-title>Récit d’un voyage au Mozambique (1900–1902).</article-title><source>Bulletin de la Société des naturalistes luxembourgeois</source><volume>55</volume>: <fpage>193</fpage>–<lpage>210</lpage>.</mixed-citation></ref><ref id="B10"><mixed-citation xmlns:xlink="http://www.w3.org/1999/xlink" xlink:type="simple"><person-group><name name-style="western"><surname>Feltgen</surname><given-names>E</given-names></name></person-group> (<year>1901</year>) <article-title>Nachrichten aus Zambesien.</article-title><source>Bulletin de la Société des naturalistes luxembourgeois</source><volume>11</volume>: <fpage>432</fpage>–<lpage>434</lpage>.</mixed-citation></ref><ref id="B11"><mixed-citation xmlns:xlink="http://www.w3.org/1999/xlink" xlink:type="simple"><person-group><name name-style="western"><surname>Ferrant</surname><given-names>V</given-names></name></person-group> (<year>1911</year>) <article-title>(Ed.) Luja.</article-title><source>Bulletin de la Société des naturalistes luxembourgeois</source><volume>21</volume>: <fpage>249</fpage>–<lpage>257</lpage>.</mixed-citation></ref><ref id="B13"><mixed-citation xmlns:xlink="http://www.w3.org/1999/xlink" xlink:type="simple"><person-group><name name-style="western"><surname>Heuertz</surname><given-names>M</given-names></name></person-group> (<year>1954</year>) <article-title>Edouard Luja. Archives de l’Institut Grand-Ducal de Luxembourg.</article-title><source>Section de Sciences naturelles, physiques et mathématiques</source><volume>21</volume>: <fpage>23</fpage>–<lpage>34</lpage>.</mixed-citation></ref></ref-list></tp:taxon-treatment>
