# Supplementary material for: Catalogue of the types of the Scarabaeidae in the National Museum of Natural History of Luxembourg (Coleoptera)
Source: Zookeys. 2019 Jan 8;(814):95–114. doi: 10.3897/zookeys.814.32059 (PMC6333730; doi:10.3897/zookeys.814.32059)
Supplement: XML Treatment for Cetonia (Eucetonia) kolbei [file zookeys.814.32059-treatment12.xml]

<!DOCTYPE tp:taxon-treatment
  PUBLIC "-//TaxonX//DTD Taxonomic Treatment Publishing DTD v0 20100105//EN" "tax-treatment-NSO.dtd">
<tp:taxon-treatment xmlns:tp="http://www.plazi.org/taxpub"><tp:treatment-meta><kwd-group><label>Taxon classification</label><kwd><named-content xmlns:xlink="http://www.w3.org/1999/xlink" content-type="kingdom">Animalia</named-content></kwd><kwd><named-content xmlns:xlink="http://www.w3.org/1999/xlink" content-type="order">Coleoptera</named-content></kwd><kwd><named-content xmlns:xlink="http://www.w3.org/1999/xlink" content-type="family">Scarabaeidae</named-content></kwd></kwd-group><mixed-citation publication-type="journal"><person-group><name><surname>Vitali</surname><given-names>Francesco</given-names></name></person-group><article-title>Catalogue of the types of the <tp:taxon-name><tp:taxon-name-part taxon-name-part-type="family">Scarabaeidae</tp:taxon-name-part></tp:taxon-name> in the National Museum of Natural History of Luxembourg (<tp:taxon-name><tp:taxon-name-part taxon-name-part-type="order">Coleoptera</tp:taxon-name-part></tp:taxon-name>)</article-title><source>Zookeys</source><day>8</day><month>1</month><year>2019</year><volume>2019</volume><issue>814</issue><fpage>95</fpage><lpage>114</lpage><pub-id pub-id-type="doi">10.3897/zookeys.814.32059</pub-id></mixed-citation></tp:treatment-meta><tp:nomenclature><tp:taxon-name><tp:taxon-name-part taxon-name-part-type="genus" reg="Cetonia">Cetonia</tp:taxon-name-part> (<tp:taxon-name-part taxon-name-part-type="subgenus" reg="Eucetonia">Eucetonia</tp:taxon-name-part>) <tp:taxon-name-part taxon-name-part-type="species" reg="kolbei">kolbei</tp:taxon-name-part></tp:taxon-name><tp:taxon-authority>Curti, 1914</tp:taxon-authority><xref ref-type="fig" rid="F12">Figure 12</xref><tp:nomenclature-citation-list><tp:nomenclature-citation><tp:taxon-name><tp:taxon-name-part taxon-name-part-type="genus" reg="Cetonia">Cetonia</tp:taxon-name-part> (<tp:taxon-name-part taxon-name-part-type="subgenus" reg="Eucetonia">Eucetonia</tp:taxon-name-part>) <tp:taxon-name-part taxon-name-part-type="species" reg="kolbei">kolbei</tp:taxon-name-part></tp:taxon-name><comment>Curti, 1914: 125 (type locality: “Cina, Tsingtau, Linkun”).</comment></tp:nomenclature-citation></tp:nomenclature-citation-list></tp:nomenclature><tp:treatment-sec sec-type="Syntypes" id="SECID0EZKAG"><title>Syntypes.</title><p>Tsingtau / Prof. Hoffmann // Juni // det. Curti / <tp:taxon-name><tp:taxon-name-part taxon-name-part-type="genus" reg="Kolbei">Kolbei</tp:taxon-name-part></tp:taxon-name> m[ihi] // <italic><tp:taxon-name><tp:taxon-name-part taxon-name-part-type="genus" reg="Eucetonia">Eucetonia</tp:taxon-name-part></tp:taxon-name><tp:taxon-name><tp:taxon-name-part taxon-name-part-type="genus" reg="Kolbei">Kolbei</tp:taxon-name-part></tp:taxon-name> Curti</italic> [handwritten by Kolbe?] // Acquisition du Musée / 2352a 1920 // 14220, 1ex.; ditto, Acquisition du Musée / 2352b 1920 // 14221, 1 ex.</p></tp:treatment-sec><tp:treatment-sec sec-type="remarks" id="SECID0ETLAG"><title>Remarks.</title><p>Both specimens did not have the labels of type but the labels “det. Curti / <tp:taxon-name><tp:taxon-name-part taxon-name-part-type="genus" reg="Kolbei">Kolbei</tp:taxon-name-part></tp:taxon-name> m[ihi]” clearly indicate type material. <xref ref-type="bibr" rid="B5">Curti (1914)</xref> described this species from an uncertain number of specimens coming from Tsingtau and originally preserved in the Königliches Museum (now Altes Museum) Berlin. The type locality, currently Tsingtao or Quingdao (Shandong), was a German colony from 1897 to 1919.</p><p>Even if not reported in the original description, the types were collected by a certain “Prof. Hoffmann”, which should not be confused with the best-known professor William E. Hoffmann of Lingnan University, Canton (1896–1989). Ten persons were named Hoffmann in the list of the German military present in Tsingtao in that period (<xref ref-type="bibr" rid="B34">Schmidt 2018</xref>), but Heinrich Fritz August Wilhelm Hoffmann (1875–1950) is the only professor among them. A medical officer in Tsingtao since February 1913, he was interned in China after the Japanese occupation in November 1914 and released in June 1915. The description occurred in the meeting of the Section Coleopterology of 18 February 1914; thus, the types were certainly collected in June 1913 and sent to Hermann J. Kolbe, curator of the Museum, before the onset of WWI.</p><p><italic><tp:taxon-name><tp:taxon-name-part taxon-name-part-type="genus" reg="Eucetonia">Eucetonia</tp:taxon-name-part></tp:taxon-name></italic>, originally described as genus (<xref ref-type="bibr" rid="B35">Schoch 1894</xref>), was considered a synonym of <italic><tp:taxon-name><tp:taxon-name-part taxon-name-part-type="genus" reg="Cetonia">Cetonia</tp:taxon-name-part></tp:taxon-name></italic> (<xref ref-type="bibr" rid="B1">Arrow 1910</xref>) or again as a genus (<xref ref-type="bibr" rid="B36">Schürhoff 1942</xref>). However, the combination “<italic><tp:taxon-name><tp:taxon-name-part taxon-name-part-type="genus" reg="Eucetonia">Eucetonia</tp:taxon-name-part><tp:taxon-name-part taxon-name-part-type="species" reg="kolbei">kolbei</tp:taxon-name-part></tp:taxon-name></italic>” was used only by <xref ref-type="bibr" rid="B15">Lucas (1918)</xref>.</p><fig id="F12" position="float" orientation="portrait"><label>Figure 12.</label><caption><p><tp:taxon-name><tp:taxon-name-part taxon-name-part-type="genus" reg="Cetonia">Cetonia</tp:taxon-name-part> (<tp:taxon-name-part taxon-name-part-type="subgenus" reg="Eucetonia">Eucetonia</tp:taxon-name-part>) <tp:taxon-name-part taxon-name-part-type="species" reg="kolbei">kolbei</tp:taxon-name-part></tp:taxon-name> Curti, 1914, syntype. <bold>a</bold> dorsal view <bold>b</bold> lateral view <bold>c</bold> labels.</p></caption><graphic xmlns:xlink="http://www.w3.org/1999/xlink" xlink:href="zookeys-814-095-g012.jpg" position="float" orientation="portrait" xlink:type="simple" id="oo_255633.jpg"/></fig></tp:treatment-sec><ref-list><ref id="B5"><mixed-citation xmlns:xlink="http://www.w3.org/1999/xlink" xlink:type="simple"><person-group><name name-style="western"><surname>Curti</surname><given-names>M</given-names></name></person-group> (<year>1914</year>) <article-title><tp:taxon-name><tp:taxon-name-part taxon-name-part-type="genus">Cetonia</tp:taxon-name-part> (<tp:taxon-name-part taxon-name-part-type="subgenus">Eucetonia</tp:taxon-name-part>) <tp:taxon-name-part taxon-name-part-type="species">Kolbei</tp:taxon-name-part></tp:taxon-name> nov. spec.</article-title><source>Verhandlungen der Kaiserlich-Königlichen Zoologisch-Botanischen Gesellschaft in Wien</source><volume>64</volume>: <fpage>125</fpage>–<lpage>126</lpage>.</mixed-citation></ref><ref id="B34"><mixed-citation xmlns:xlink="http://www.w3.org/1999/xlink" xlink:type="simple"><person-group><name name-style="western"><surname>Schmidt</surname><given-names>HJ</given-names></name></person-group> (<year>2018</year>) Die Verteidiger von Tsingtau und ihre Gefangenschaft in Japan (1914 bis 1920). Historisch-biogeographisches Projekt. <ext-link xlink:type="simple" ext-link-type="uri" xlink:href="http://www.tsingtau.info">http://www.tsingtau.info</ext-link> [October 2018]</mixed-citation></ref><ref id="B35"><mixed-citation xmlns:xlink="http://www.w3.org/1999/xlink" xlink:type="simple"><person-group><name name-style="western"><surname>Schoch</surname><given-names>G</given-names></name></person-group> (<year>1894</year>) <article-title>Über die Systematik der Cetoniden.</article-title><source>Mitteilungen der Schweizerischen Entomologischen Gesellschaft</source><volume>9</volume>(<issue>4</issue>): <fpage>164</fpage>–<lpage>225</lpage>.</mixed-citation></ref><ref id="B1"><mixed-citation xmlns:xlink="http://www.w3.org/1999/xlink" xlink:type="simple"><person-group><name name-style="western"><surname>Arrow</surname><given-names>GJ</given-names></name></person-group> (<year>1910</year>) <source><tp:taxon-name><tp:taxon-name-part taxon-name-part-type="order">Coleoptera</tp:taxon-name-part></tp:taxon-name>: <tp:taxon-name><tp:taxon-name-part taxon-name-part-type="superfamily">Lamellicornia</tp:taxon-name-part></tp:taxon-name> (Cetoniinæ and Dynastiinæ). Fauna of British India, including Ceylon and Burma.</source><publisher-name>Taylor and Francis</publisher-name>, <publisher-loc>London</publisher-loc>, <size units="page">332 pp</size>. [+ 2 pl.]</mixed-citation></ref><ref id="B36"><mixed-citation xmlns:xlink="http://www.w3.org/1999/xlink" xlink:type="simple"><person-group><name name-style="western"><surname>Schürhoff</surname><given-names>PN</given-names></name></person-group> (<year>1942</year>) <article-title>Beiträge zur Kenntnis der Cetoniden (Col.) IX.</article-title><source>Mitteilungen der Münchner Entomologischen Gesellschaft</source><volume>32</volume>: <fpage>279</fpage>–<lpage>93</lpage>.</mixed-citation></ref><ref id="B15"><mixed-citation xmlns:xlink="http://www.w3.org/1999/xlink" xlink:type="simple"><person-group><name name-style="western"><surname>Lucas</surname><given-names>R</given-names></name></person-group> (<year>1918</year>) <article-title><tp:taxon-name><tp:taxon-name-part taxon-name-part-type="order">Coleoptera</tp:taxon-name-part></tp:taxon-name> für 1917 (mit Nachträgen zu früheren Berichten).</article-title><source>Archiv für Naturgeschichte B</source><volume>84</volume>(<issue>5</issue>): <fpage>1</fpage>–<lpage>310</lpage>.</mixed-citation></ref></ref-list></tp:taxon-treatment>
