# Supplementary material for: Catalogue of the types of the Scarabaeidae in the National Museum of Natural History of Luxembourg (Coleoptera)
Source: Zookeys. 2019 Jan 8;(814):95–114. doi: 10.3897/zookeys.814.32059 (PMC6333730; doi:10.3897/zookeys.814.32059)
Supplement: XML Treatment for Lomaptera dichropus viridipes [file zookeys.814.32059-treatment13.xml]

<!DOCTYPE tp:taxon-treatment
  PUBLIC "-//TaxonX//DTD Taxonomic Treatment Publishing DTD v0 20100105//EN" "tax-treatment-NSO.dtd">
<tp:taxon-treatment xmlns:tp="http://www.plazi.org/taxpub"><tp:treatment-meta><kwd-group><label>Taxon classification</label><kwd><named-content xmlns:xlink="http://www.w3.org/1999/xlink" content-type="kingdom">Animalia</named-content></kwd><kwd><named-content xmlns:xlink="http://www.w3.org/1999/xlink" content-type="order">Coleoptera</named-content></kwd><kwd><named-content xmlns:xlink="http://www.w3.org/1999/xlink" content-type="family">Scarabaeidae</named-content></kwd></kwd-group><mixed-citation publication-type="journal"><person-group><name><surname>Vitali</surname><given-names>Francesco</given-names></name></person-group><article-title>Catalogue of the types of the <tp:taxon-name><tp:taxon-name-part taxon-name-part-type="family">Scarabaeidae</tp:taxon-name-part></tp:taxon-name> in the National Museum of Natural History of Luxembourg (<tp:taxon-name><tp:taxon-name-part taxon-name-part-type="order">Coleoptera</tp:taxon-name-part></tp:taxon-name>)</article-title><source>Zookeys</source><day>8</day><month>1</month><year>2019</year><volume>2019</volume><issue>814</issue><fpage>95</fpage><lpage>114</lpage><pub-id pub-id-type="doi">10.3897/zookeys.814.32059</pub-id></mixed-citation></tp:treatment-meta><tp:nomenclature><tp:taxon-name>
                <tp:taxon-name-part taxon-name-part-type="genus" reg="Lomaptera">Lomaptera</tp:taxon-name-part>
                <tp:taxon-name-part taxon-name-part-type="species" reg="dichropus">dichropus</tp:taxon-name-part>
                <tp:taxon-name-part taxon-name-part-type="subspecies" reg="viridipes">viridipes</tp:taxon-name-part>
              </tp:taxon-name><tp:taxon-authority>Moser, 1908</tp:taxon-authority><xref ref-type="fig" rid="F13">Figure 13</xref><!--PageBreak--><tp:nomenclature-citation-list><tp:nomenclature-citation><tp:taxon-name>
                    <tp:taxon-name-part taxon-name-part-type="genus" reg="Lomaptera">Lomaptera</tp:taxon-name-part>
                    <tp:taxon-name-part taxon-name-part-type="species" reg="dichropus">dichropus</tp:taxon-name-part>
                    <tp:taxon-name-part taxon-name-part-type="subspecies" reg="viridipes">viridipes</tp:taxon-name-part>
                  </tp:taxon-name><comment>Moser, 1908: 88 (type locality: “Deutsche Neu-Guinea, Huon-Golf”).</comment></tp:nomenclature-citation></tp:nomenclature-citation-list></tp:nomenclature><tp:treatment-sec sec-type="Syntypes" id="SECID0E3QAG"><title>Syntypes.</title><p>D[eutsche] Neu-Guinea / Sialum [handwritten] // <italic><tp:taxon-name><tp:taxon-name-part taxon-name-part-type="genus" reg="Lomaptera">Lomaptera</tp:taxon-name-part></tp:taxon-name></italic> / <italic><tp:taxon-name><tp:taxon-name-part taxon-name-part-type="genus" reg="Lomaptera"/><tp:taxon-name-part taxon-name-part-type="species" reg="dichropus">dichropus</tp:taxon-name-part></tp:taxon-name></italic> Lsbg. / <italic>subsp. <tp:taxon-name><tp:taxon-name-part taxon-name-part-type="genus" reg="Lomaptera"/><tp:taxon-name-part taxon-name-part-type="species" reg="dichropus"/><tp:taxon-name-part taxon-name-part-type="subspecies" reg="viridipes">viridipes</tp:taxon-name-part></tp:taxon-name></italic> Moser / Cotype [handwritten by Moser] // Donateur 1306a / J. Moser, / Berlin III.1917 // 3593, 1♂; ditto, Donateur 1306b / J. Moser, / Berlin III.1917 // 3594, 1♀; ditto, Donateur 1306c / J. Moser, / Berlin III.1917 // 3595, 1♀; ditto, Donateur 1306d / J. Moser, / Berlin III.1917 // 3596, 1♀.</p><!--PageBreak--></tp:treatment-sec><tp:treatment-sec sec-type="remarks" id="SECID0ECSAG"><title>Remarks.</title><p>The species was described from an unknown number of specimens measuring from 21 to 25 mm. The type locality “Huon-Golf” (currently, Huon Gulf) is the large gulf in eastern Papua New Guinea belonging to Marobe Province. However, Sialum (at one time, Helena-Hafen) is located at north of the Huon peninsula, beyond that gulf.</p><fig id="F13" position="float" orientation="portrait"><label>Figure 13.</label><caption><p><italic><tp:taxon-name><tp:taxon-name-part taxon-name-part-type="genus" reg="Lomaptera">Lomaptera</tp:taxon-name-part><tp:taxon-name-part taxon-name-part-type="species" reg="dichropus">dichropus</tp:taxon-name-part><tp:taxon-name-part taxon-name-part-type="subspecies" reg="viridipes">viridipes</tp:taxon-name-part></tp:taxon-name></italic> Moser, 1908, syntype. <bold>a</bold> dorsal view <bold>b</bold> lateral view <bold>c</bold> labels.</p></caption><graphic xmlns:xlink="http://www.w3.org/1999/xlink" xlink:href="zookeys-814-095-g013.jpg" position="float" orientation="portrait" xlink:type="simple" id="oo_255634.jpg"/></fig></tp:treatment-sec><tp:treatment-sec sec-type="Current status" id="SECID0EJTAG"><title>Current status.</title><p><xref ref-type="bibr" rid="B32">Rigout and Allard (1997</xref>: 88) treated <italic><tp:taxon-name><tp:taxon-name-part taxon-name-part-type="genus" reg="Lomaptera">L.</tp:taxon-name-part><tp:taxon-name-part taxon-name-part-type="species" reg="dichropus">d.</tp:taxon-name-part><tp:taxon-name-part taxon-name-part-type="subspecies" reg="viridipes">viridipes</tp:taxon-name-part></tp:taxon-name></italic> as a variety of <italic><tp:taxon-name><tp:taxon-name-part taxon-name-part-type="genus" reg="Lomaptera">Lomaptera</tp:taxon-name-part><tp:taxon-name-part taxon-name-part-type="species" reg="helleriana">helleriana</tp:taxon-name-part></tp:taxon-name></italic> Valck Lucassen, 1961 without explanation. However, <xref ref-type="bibr" rid="B7">De Jong (1970</xref>: 266) and <xref ref-type="bibr" rid="B4">Carter et al. (2016</xref>: 6) treated it as <italic><tp:taxon-name><tp:taxon-name-part taxon-name-part-type="genus" reg="Lomaptera">Lomaptera</tp:taxon-name-part><tp:taxon-name-part taxon-name-part-type="species" reg="viridipes">viridipes</tp:taxon-name-part></tp:taxon-name></italic> Moser, 1908.</p></tp:treatment-sec><ref-list><ref id="B32"><mixed-citation xmlns:xlink="http://www.w3.org/1999/xlink" xlink:type="simple"><person-group><name name-style="western"><surname>Rigout</surname><given-names>J</given-names></name><name name-style="western"><surname>Allard</surname><given-names>V</given-names></name></person-group> (<year>1997</year>) <source>Beetles of the World 25: <tp:taxon-name><tp:taxon-name-part taxon-name-part-type="tribe">Schizorhinini</tp:taxon-name-part></tp:taxon-name> 3.</source><publisher-name>Hillside Books</publisher-name>, <publisher-loc>Canterbury</publisher-loc>, <size units="page">128 pp</size>.</mixed-citation></ref><ref id="B7"><mixed-citation xmlns:xlink="http://www.w3.org/1999/xlink" xlink:type="simple"><person-group><name name-style="western"><surname>De Jong</surname><given-names>C</given-names></name></person-group> (<year>1970</year>) <article-title>A catalogue of the species of the genus <italic><tp:taxon-name><tp:taxon-name-part taxon-name-part-type="genus">Lomaptera</tp:taxon-name-part></tp:taxon-name></italic> (<tp:taxon-name><tp:taxon-name-part taxon-name-part-type="order">Coleoptera</tp:taxon-name-part></tp:taxon-name>, <tp:taxon-name><tp:taxon-name-part taxon-name-part-type="family">Cetoniidae</tp:taxon-name-part></tp:taxon-name>) in the Leiden and Amsterdam Musea.</article-title><source>Zoologische Mededelingen</source><volume>44</volume>(<issue>18</issue>): <fpage>251</fpage>–<lpage>278</lpage>.</mixed-citation></ref><ref id="B4"><mixed-citation xmlns:xlink="http://www.w3.org/1999/xlink" xlink:type="simple"><person-group><name name-style="western"><surname>Carter</surname><given-names>IE</given-names></name><name name-style="western"><surname>Weir</surname><given-names>K</given-names></name><name name-style="western"><surname>McCall</surname><given-names>MW</given-names></name><name name-style="western"><surname>Parker</surname><given-names>AR</given-names></name></person-group> (<year>2016</year>) <article-title>Variation in the circularly polarized light reflection of <italic><tp:taxon-name><tp:taxon-name-part taxon-name-part-type="genus">Lomaptera</tp:taxon-name-part></tp:taxon-name></italic> (<tp:taxon-name><tp:taxon-name-part taxon-name-part-type="family">Scarabaeidae</tp:taxon-name-part></tp:taxon-name>) beetles.</article-title><source>Journal of the Royal Society Interface</source><volume>13</volume>: <fpage>1</fpage>–<lpage>9</lpage>. <ext-link xlink:type="simple" ext-link-type="doi" xlink:href="10.1098/rsif.2016.0015">https://doi.org/10.1098/rsif.2016.0015</ext-link></mixed-citation></ref></ref-list></tp:taxon-treatment>
