# Supplementary material for: Catalogue of the types of the Scarabaeidae in the National Museum of Natural History of Luxembourg (Coleoptera)
Source: Zookeys. 2019 Jan 8;(814):95–114. doi: 10.3897/zookeys.814.32059 (PMC6333730; doi:10.3897/zookeys.814.32059)
Supplement: XML Treatment for Cosmovalgus ferranti [file zookeys.814.32059-treatment14.xml]

<!DOCTYPE tp:taxon-treatment
  PUBLIC "-//TaxonX//DTD Taxonomic Treatment Publishing DTD v0 20100105//EN" "tax-treatment-NSO.dtd">
<tp:taxon-treatment xmlns:tp="http://www.plazi.org/taxpub"><tp:treatment-meta><kwd-group><label>Taxon classification</label><kwd><named-content xmlns:xlink="http://www.w3.org/1999/xlink" content-type="kingdom">Animalia</named-content></kwd><kwd><named-content xmlns:xlink="http://www.w3.org/1999/xlink" content-type="order">Coleoptera</named-content></kwd><kwd><named-content xmlns:xlink="http://www.w3.org/1999/xlink" content-type="family">Scarabaeidae</named-content></kwd></kwd-group><mixed-citation publication-type="journal"><person-group><name><surname>Vitali</surname><given-names>Francesco</given-names></name></person-group><article-title>Catalogue of the types of the <tp:taxon-name><tp:taxon-name-part taxon-name-part-type="family">Scarabaeidae</tp:taxon-name-part></tp:taxon-name> in the National Museum of Natural History of Luxembourg (<tp:taxon-name><tp:taxon-name-part taxon-name-part-type="order">Coleoptera</tp:taxon-name-part></tp:taxon-name>)</article-title><source>Zookeys</source><day>8</day><month>1</month><year>2019</year><volume>2019</volume><issue>814</issue><fpage>95</fpage><lpage>114</lpage><pub-id pub-id-type="doi">10.3897/zookeys.814.32059</pub-id></mixed-citation></tp:treatment-meta><tp:nomenclature><tp:taxon-name>
                <tp:taxon-name-part taxon-name-part-type="genus" reg="Cosmovalgus">Cosmovalgus</tp:taxon-name-part>
                <tp:taxon-name-part taxon-name-part-type="species" reg="ferranti">ferranti</tp:taxon-name-part>
              </tp:taxon-name><tp:taxon-authority>Moser, 1912</tp:taxon-authority><xref ref-type="fig" rid="F14">Figure 14</xref><tp:nomenclature-citation-list><tp:nomenclature-citation><tp:taxon-name>
                    <tp:taxon-name-part taxon-name-part-type="genus" reg="Cosmovalgus">Cosmovalagus</tp:taxon-name-part>
                    <tp:taxon-name-part taxon-name-part-type="species" reg="ferranti">Ferranti</tp:taxon-name-part>
                  </tp:taxon-name><comment>Ferrant, 1911: 255 nomen nudum, misspelling. </comment></tp:nomenclature-citation><tp:nomenclature-citation><tp:taxon-name>
                    <tp:taxon-name-part taxon-name-part-type="genus" reg="Cosmovalgus">Cosmovalgus</tp:taxon-name-part>
                    <tp:taxon-name-part taxon-name-part-type="species" reg="Ferranti">Ferranti</tp:taxon-name-part>
                  </tp:taxon-name><comment>Moser, 1912: 574 (type locality: “Kondué, Congo-belge”); <xref ref-type="bibr" rid="B13">Heuertz 1954</xref>: 32.</comment></tp:nomenclature-citation></tp:nomenclature-citation-list></tp:nomenclature><tp:treatment-sec sec-type="Holotype" id="SECID0EMXAG"><title>Holotype.</title><p>Ed. Luja / Kondué / Congo-Belge // Donateur 1452a / Ed, Luja, / Lux[em]b[our]g V.1907 // <italic><tp:taxon-name><tp:taxon-name-part taxon-name-part-type="genus" reg="Cosmovalgus">Cosmovalgus</tp:taxon-name-part></tp:taxon-name></italic> / <italic><tp:taxon-name><tp:taxon-name-part taxon-name-part-type="genus" reg="Ferranti">Ferranti</tp:taxon-name-part></tp:taxon-name></italic> Mos. [handwritten by Moser] // 3978, 1♂.</p><!--PageBreak--></tp:treatment-sec><tp:treatment-sec sec-type="remarks" id="SECID0EBYAG"><title>Remarks.</title><p>Though two males of the collection carry the label of type, the species was described from only one male (“Der vorliegende ♂ ist…”) measuring 10 mm in body length. Luja collected these specimens during his second mission in Kondué. As for <italic><tp:taxon-name><tp:taxon-name-part taxon-name-part-type="genus" reg="Euphoresia">Euphoresia</tp:taxon-name-part><tp:taxon-name-part taxon-name-part-type="species" reg="alboparsa">alboparsa</tp:taxon-name-part></tp:taxon-name></italic> and <italic><tp:taxon-name><tp:taxon-name-part taxon-name-part-type="genus" reg="Amaurina">Amaurina</tp:taxon-name-part><tp:taxon-name-part taxon-name-part-type="species" reg="vittipennis">vittipennis</tp:taxon-name-part></tp:taxon-name></italic>, both specimens preserved in the <abbrev xmlns:xlink="http://www.w3.org/1999/xlink" content-type="institution" xlink:title="National Museum of Natural History of Luxembourg" id="ABBRID0E4YAG" xlink:type="simple">MNHNL</abbrev> do not show the wording “type”, but considering that Moser did not use standardised labels, the one bearing Moser’s label should be deemed as the holotype.</p><fig id="F14" position="float" orientation="portrait"><label>Figure 14.</label><caption><p><italic><tp:taxon-name><tp:taxon-name-part taxon-name-part-type="genus" reg="Cosmovalgus">Cosmovalgus</tp:taxon-name-part><tp:taxon-name-part taxon-name-part-type="species" reg="ferranti">ferranti</tp:taxon-name-part></tp:taxon-name></italic> Moser, 1912, holotype. <bold>a</bold> dorsal view <bold>b</bold> lateral view <bold>c</bold> labels.</p></caption><graphic xmlns:xlink="http://www.w3.org/1999/xlink" xlink:href="zookeys-814-095-g014.jpg" position="float" orientation="portrait" xlink:type="simple" id="oo_255635.jpg"/></fig></tp:treatment-sec><ref-list><ref id="B13"><mixed-citation xmlns:xlink="http://www.w3.org/1999/xlink" xlink:type="simple"><person-group><name name-style="western"><surname>Heuertz</surname><given-names>M</given-names></name></person-group> (<year>1954</year>) <article-title>Edouard Luja. Archives de l’Institut Grand-Ducal de Luxembourg.</article-title><source>Section de Sciences naturelles, physiques et mathématiques</source><volume>21</volume>: <fpage>23</fpage>–<lpage>34</lpage>.</mixed-citation></ref></ref-list></tp:taxon-treatment>
