# Supplementary material for: Catalogue of the types of the Scarabaeidae in the National Museum of Natural History of Luxembourg (Coleoptera)
Source: Zookeys. 2019 Jan 8;(814):95–114. doi: 10.3897/zookeys.814.32059 (PMC6333730; doi:10.3897/zookeys.814.32059)
Supplement: XML Treatment for Euphoresia kassaiensis [file zookeys.814.32059-treatment18.xml]

<!DOCTYPE tp:taxon-treatment
  PUBLIC "-//TaxonX//DTD Taxonomic Treatment Publishing DTD v0 20100105//EN" "tax-treatment-NSO.dtd">
<tp:taxon-treatment xmlns:tp="http://www.plazi.org/taxpub"><tp:treatment-meta><kwd-group><label>Taxon classification</label><kwd><named-content xmlns:xlink="http://www.w3.org/1999/xlink" content-type="kingdom">Animalia</named-content></kwd><kwd><named-content xmlns:xlink="http://www.w3.org/1999/xlink" content-type="order">Coleoptera</named-content></kwd><kwd><named-content xmlns:xlink="http://www.w3.org/1999/xlink" content-type="family">Scarabaeidae</named-content></kwd></kwd-group><mixed-citation publication-type="journal"><person-group><name><surname>Vitali</surname><given-names>Francesco</given-names></name></person-group><article-title>Catalogue of the types of the <tp:taxon-name><tp:taxon-name-part taxon-name-part-type="family">Scarabaeidae</tp:taxon-name-part></tp:taxon-name> in the National Museum of Natural History of Luxembourg (<tp:taxon-name><tp:taxon-name-part taxon-name-part-type="order">Coleoptera</tp:taxon-name-part></tp:taxon-name>)</article-title><source>Zookeys</source><day>8</day><month>1</month><year>2019</year><volume>2019</volume><issue>814</issue><fpage>95</fpage><lpage>114</lpage><pub-id pub-id-type="doi">10.3897/zookeys.814.32059</pub-id></mixed-citation></tp:treatment-meta><tp:nomenclature><tp:taxon-name>
              <tp:taxon-name-part taxon-name-part-type="genus" reg="Euphoresia">Euphoresia</tp:taxon-name-part>
              <tp:taxon-name-part taxon-name-part-type="species" reg="kassaiensis">kassaiensis</tp:taxon-name-part>
            </tp:taxon-name><tp:taxon-authority>Moser, 1916</tp:taxon-authority><tp:nomenclature-citation-list><tp:nomenclature-citation><tp:taxon-name>
                  <tp:taxon-name-part taxon-name-part-type="genus" reg="Euphoresia">Euphoresia</tp:taxon-name-part>
                  <tp:taxon-name-part taxon-name-part-type="species" reg="kassaiensis">kassaiensis</tp:taxon-name-part>
                </tp:taxon-name><comment>Moser, 1916: (type locality: “Kondué, Kassai”); <xref ref-type="bibr" rid="B13">Heuertz 1954</xref>: 32.</comment></tp:nomenclature-citation></tp:nomenclature-citation-list></tp:nomenclature><tp:treatment-sec sec-type="material" id="SECID0E6DBG"><title>Material.</title><p>Ed. Luja / Kondué / Congo-Belge // Donateur 867a / Ed, Luja, / Lux[em]b[our]g V.1911 // <italic><tp:taxon-name><tp:taxon-name-part taxon-name-part-type="genus" reg="Euphoresia">Euphoresia</tp:taxon-name-part></tp:taxon-name></italic> / <italic><tp:taxon-name><tp:taxon-name-part taxon-name-part-type="genus" reg="Euphoresia"/><tp:taxon-name-part taxon-name-part-type="species" reg="kassaiensis">kassaiensis</tp:taxon-name-part></tp:taxon-name></italic> Mos. [handwritten by Moser] // 2351, 1♂.</p></tp:treatment-sec><tp:treatment-sec sec-type="remarks" id="SECID0EWEBG"><title>Remarks.</title><p>In the last three cases, the true types were sent for identification by Henri Schouteden, who worked for the Royal Museum for Central Africa, Tervuren, Belgium (<xref ref-type="bibr" rid="B28">Moser 1916</xref>: 233). Hence, all specimens preserved in the <abbrev xmlns:xlink="http://www.w3.org/1999/xlink" content-type="institution" xlink:title="National Museum of Natural History of Luxembourg" id="ABBRID0EAFBG" xlink:type="simple">MNHNL</abbrev> are simply topotypes.</p></tp:treatment-sec><ref-list><ref id="B13"><mixed-citation xmlns:xlink="http://www.w3.org/1999/xlink" xlink:type="simple"><person-group><name name-style="western"><surname>Heuertz</surname><given-names>M</given-names></name></person-group> (<year>1954</year>) <article-title>Edouard Luja. Archives de l’Institut Grand-Ducal de Luxembourg.</article-title><source>Section de Sciences naturelles, physiques et mathématiques</source><volume>21</volume>: <fpage>23</fpage>–<lpage>34</lpage>.</mixed-citation></ref><ref id="B28"><mixed-citation xmlns:xlink="http://www.w3.org/1999/xlink" xlink:type="simple"><person-group><name name-style="western"><surname>Moser</surname><given-names>J</given-names></name></person-group> (<year>1916</year>) <article-title>Neue Sericiden vom Belgischen Kongo. (Col).</article-title><source>Deutsche entomologische Zeitschrift</source><volume>1916</volume>(<issue>3–4</issue>): <fpage>233</fpage>–<lpage>268</lpage>. <ext-link xlink:type="simple" ext-link-type="doi" xlink:href="10.1002/mmnd.48019160302">https://doi.org/10.1002/mmnd.48019160302</ext-link></mixed-citation></ref></ref-list></tp:taxon-treatment>
